# Supplementary material for: Spatiotemporal patterns of population in mainland China, 1990 to 2010
Source: Sci Data. 2016 Feb 16;3:160005. doi: 10.1038/sdata.2016.5 (PMC4755125; doi:10.1038/sdata.2016.5)
Supplement: Supplementary file 1 [file sdata20165-isa1.zip]

Archive with 3 entries (3 files):
- i_Investigation.txt
- s_study_Gaughan.txt
- a_assay_Gaughan.txt
