# Supplementary material for: Spatiotemporal patterns of population in mainland China, 1990 to 2010
Source: Sci Data. 2016 Feb 16;3:160005. doi: 10.1038/sdata.2016.5 (PMC4755125; doi:10.1038/sdata.2016.5)
Supplement: Supplementary file 1 [file sdata20165-isa1.zip › i_Investigation.txt]

# Investigation File generated for Scientific Data with Investigation File Authoring Tool version 0.1.0 on 18/01/2016 - This metadata file is CC0
ONTOLOGY SOURCE REFERENCE
Term Source Name	NCBITAXON	GAZ	ENVO	ERO	OBI	NCIT
Term Source File	http://data.bioontology.org/ontologies/NCBITAXON	http://data.bioontology.org/ontologies/GAZ	http://data.bioontology.org/ontologies/ENVO	http://data.bioontology.org/ontologies/ERO	http://data.bioontology.org/ontologies/OBI	http://data.bioontology.org/ontologies/NCIT
Term Source Version	2015AA	$Revision: 1.512 $	releases/2014-09-16	2013-08-02	2014-08-18	15.05d
Term Source Description	National Center for Biotechnology Information (NCBI) Organismal Classification	Gazetteer	Environment Ontology	Eagle-I Research Resource Ontology	Ontology for Biomedical Investigations	National Cancer Institute Thesaurus
INVESTIGATION
Investigation Identifier
Investigation Title
Investigation Description
Investigation Submission Date
Investigation Public Release Date
INVESTIGATION PUBLICATIONS
Investigation PubMed ID
Investigation Publication DOI
Investigation Publication Author List
Investigation Publication Title
Investigation Publication Status
Investigation Publication Status Term Accession Number
Investigation Publication Status Term Source REF
INVESTIGATION CONTACTS
Investigation Person Last Name
Investigation Person Mid Initials
Investigation Person First Name
Investigation Person Address
Investigation Person Phone
Investigation Person Fax
Investigation Person Email
Investigation Person Affiliation
Investigation Person Roles
Investigation Person Roles Term Accession Number
Investigation Person Roles Term Source REF
STUDY
Study Identifier	10.1038/sdata.2016.5
Study Title	Spatiotemporal patterns of population in mainland China, 1990 to 2010
Study Submission Date	13/10/2015
Study Public Release Date	16/02/2016
Study Description	http://www.nature.com/articles/sdata20165#abstract
Study File Name	s_study_Gaughan.txt
Comment[Subject Keywords]	//;/;///
Comment[Manuscript Licence]	CC BY-4.0
Comment[Experimental Metadata Licence]	CC0
Comment[Supplementary Information File Name]	
Comment[Supplementary Information File Type]	x-zip-compressed
Comment[Supplementary Information File URL]	http://www.nature.com/articles/sdata20165#supplementary-information
Comment[Data Repository]	Harvard Dataverse
Comment[Data Record Accession]	doi:10.7910/DVN/8HHUDG
Comment[Data Record URI]	http://dx.doi.org/10.7910/DVN/8HHUDG
STUDY DESIGN DESCRIPTORS
Study Design Type	database creation objective	data integration objective	time series design	population modeling objective
Study Design Type Term Accession Number	http://www.ebi.ac.uk/efo/swo/SWO_0000509	ERO:0100092	OBI:0500020	ERO:0100272
Study Design Type Term Source REF	ERO	ERO	OBI	ERO
STUDY PUBLICATIONS
Study PubMed ID
Study Publication DOI
Study Publication Author List
Study Publication Title
Study Publication Status
Study Publication Status Term Accession Number
Study Publication Status Term Source REF
STUDY FACTORS
Study Factor Name	year
Study Factor Type	Period
Study Factor Type Term Accession Number	NCIT:C25616
Study Factor Type Term Source REF	NCIT
STUDY ASSAYS
Study Assay Measurement Type	population
Study Assay Measurement Type Term Accession Number	OBI:0000181
Study Assay Measurement Type Term Source REF	OBI
Study Assay Technology Type	census
Study Assay Technology Type Term Accession Number	""
Study Assay Technology Type Term Source REF	""
Study Assay Technology Platform	""
Study Assay File Name	a_assay_Gaughan.txt
STUDY PROTOCOLS
Study Protocol Name	Data Processing
Study Protocol Type	data transformation
Study Protocol Type Term Accession Number	OBI:0200000
Study Protocol Type Term Source REF	OBI
Study Protocol Description	
Study Protocol URI	""
Study Protocol Version	
Study Protocol Parameters Name	""
Study Protocol Parameters Name Term Accession Number	""
Study Protocol Parameters Name Term Source REF	""
Study Protocol Components Name	""
Study Protocol Components Type	""
Study Protocol Components Type Term Accession Number	""
Study Protocol Components Type Term Source REF	""
STUDY CONTACTS
Study Person Last Name	Gaughan	Stevens	Huang	Nieves	Sorichetta	Lai	Ye	Linard	Hornby	Hay	Yu	Tatem
Study Person First Name	Andrea E.	Forrest R.	Zhuojie	Jeremiah J.	Alessandro	Shengjie	Xinyue	Catherine	Graeme M.	Simon I.	Hongjie	Andrew J.
Study Person Mid Initials												
Study Person Email	ae.gaughan@louisville.edu	""	""	""	""	""	""	""	""	""	yuhj@chinacdc.cn	""
Study Person Phone												
Study Person Fax												
Study Person Address												
Study Person Affiliation	Department of Geography and Geosciences, University of Louisville, Louisville, Kentucky, 40292 USA	Department of Geography and Geosciences, University of Louisville, Louisville, Kentucky, 40292 USA	Division of Infectious Diseases, Key Laboratory of Surveillance and Early-warning on Infectious Disease, Chinese Center for Disease Control and Prevention, 155 Changbai Road, Changping District, Beijing 102206, China	Department of Geography and Geosciences, University of Louisville, Louisville, Kentucky, 40292 USA	Geography and Environment, University of Southampton SO17 1BJ, UK	Division of Infectious Diseases, Key Laboratory of Surveillance and Early-warning on Infectious Disease, Chinese Center for Disease Control and Prevention, 155 Changbai Road, Changping District, Beijing 102206, China	Department of Geography, Kent State University, Kent, Ohio 44240, USA	Biological Control and Spatial Ecology, Université Libre de Bruxelles, B-1050 Brussels, Belgium	Geography and Environment, University of Southampton SO17 1BJ, UK	Institute for Health Metrics and Evaluation, University of Washington, Seattle, Washington 98121, USA	Division of Infectious Diseases, Key Laboratory of Surveillance and Early-warning on Infectious Disease, Chinese Center for Disease Control and Prevention, 155 Changbai Road, Changping District, Beijing 102206, China	Geography and Environment, University of Southampton SO17 1BJ, UK
Study Person Roles												
Study Person Roles Term Accession Number												
Study Person Roles Term Source REF												
Comment[Study Person ORCID]		0000-0002-9328-3753				0000-0001-9781-8148				0000-0002-0611-7272		
Comment[Funder]												
Comment[FundRef ID]												
Comment[Funder Term Source REF]												
Comment[Grant Identifier]												
