# Supplementary material for: Spatiotemporal patterns of population in mainland China, 1990 to 2010
Source: Sci Data. 2016 Feb 16;3:160005. doi: 10.1038/sdata.2016.5 (PMC4755125; doi:10.1038/sdata.2016.5)
Supplement: Supplementary file 1 [file sdata20165-isa1.zip › s_study_Gaughan.txt]

Source Name	Material Type	Term Source REF	Term Accession Number	Characteristics[organism]	Term Source REF	Term Accession Number	Characteristics[geographical location]	Term Source REF	Term Accession Number	Characteristics[environment type]	Term Source REF	Term Accession Number	Protocol REF	Sample Name	Factor Value[year]
Chinese Center for Disease Control and Prevention	population count			Homo sapiens	NCBITAXON	NCBITaxon:9606	China	GAZ	GAZ:00002845	anthropogenic habitat	ENVO	ENVO:00002031	Data Processing	CHN_1990	1990
Chinese Center for Disease Control and Prevention	population count			Homo sapiens	NCBITAXON	NCBITaxon:9606	China	GAZ	GAZ:00002845	anthropogenic habitat	ENVO	ENVO:00002031	Data Processing	CHN_2000	2000
Chinese Center for Disease Control and Prevention	population count			Homo sapiens	NCBITAXON	NCBITaxon:9606	China	GAZ	GAZ:00002845	anthropogenic habitat	ENVO	ENVO:00002031	Data Processing	CHN_2010	2010
