# Supplementary material for: Spatiotemporal patterns of population in mainland China, 1990 to 2010
Source: Sci Data. 2016 Feb 16;3:160005. doi: 10.1038/sdata.2016.5 (PMC4755125; doi:10.1038/sdata.2016.5)
Supplement: Supplementary file 1 [file sdata20165-isa1.zip › a_assay_Gaughan.txt]

Sample Name	Protocol REF	Comment[calculation type]	Assay Name	Raw Data File	Comment [Data Repository]	Comment [Data Record Accession]	Comment [Data Record URI]	Factor Value[year]
CHN_1990	Data Processing	people per pixel	CHN_1990_ppp	CHN_1990_ppp.7z	Harvard Dataverse	doi:10.7910/DVN/8HHUDG	http://dx.doi.org/10.7910/DVN/8HHUDG	1990
CHN_2000	Data Processing	people per pixel	CHN_2000_ppp	CHN_2000_ppp.7z	Harvard Dataverse	doi:10.7910/DVN/8HHUDG	http://dx.doi.org/10.7910/DVN/8HHUDG	2000
CHN_2010	Data Processing	people per pixel	CHN_2010_ppp	CHN_2010_ppp.7z	Harvard Dataverse	doi:10.7910/DVN/8HHUDG	http://dx.doi.org/10.7910/DVN/8HHUDG	2010
CHN_1990	Data Processing	people per hectare	CHN_1990_pph	CHN_1990_pph.7z	Harvard Dataverse	doi:10.7910/DVN/8HHUDG	http://dx.doi.org/10.7910/DVN/8HHUDG	1990
CHN_2000	Data Processing	people per hectare	CHN_2000_pph	CHN_2000_pph.7z	Harvard Dataverse	doi:10.7910/DVN/8HHUDG	http://dx.doi.org/10.7910/DVN/8HHUDG	2000
CHN_2010	Data Processing	people per hectare	CHN_2010_pph	CHN_2010_pph.7z	Harvard Dataverse	doi:10.7910/DVN/8HHUDG	http://dx.doi.org/10.7910/DVN/8HHUDG	2010
